# Supplementary material for: Whole Blood Transcriptome Profiling Identifies DNA Replication and Cell Cycle Regulation as Early Marker of Response to Anti-PD-1 in Patients with Urothelial Cancer
Source: Cancers (Basel). 2021 Sep 17;13(18):4660. doi: 10.3390/cancers13184660 (PMC8465885; doi:10.3390/cancers13184660)
Supplement: Supplementary file 1 [file cancers-13-04660-s001.zip]

Archive with 3 entries (2 files):
- supplementary/
- supplementary/cancers-1336778-supplementary.pdf
- supplementary/Supplementary file.xlsx
