# Supplementary material for: Whole Blood Transcriptome Profiling Identifies DNA Replication and Cell Cycle Regulation as Early Marker of Response to Anti-PD-1 in Patients with Urothelial Cancer
Source: Cancers (Basel). 2021 Sep 17;13(18):4660. doi: 10.3390/cancers13184660 (PMC8465885; doi:10.3390/cancers13184660)
Supplement: Supplementary file 1 [file cancers-13-04660-s001.zip › supplementary/Supplementary file.xlsx]

## Sheet: Sheet1
Ensembl ID	Gene name	Base Mean	log2 fold change	lfcSE	stat	p value	padj
ENSG00000066468	FGFR2	57.7281	0.91578	0.181393	5.04859	4.45093e-07	0.00300601
ENSG00000137491	SLCO2B1	32.6938	1.90612	0.364496	5.22947	1.69995e-07	0.00300601
ENSG00000196664	TLR7	144.268	-0.894275	0.17665	-5.06242	4.13974e-07	0.00300601
ENSG00000124785	NRN1	66.9093	1.16713	0.247101	4.72331	2.32041e-06	0.0117534
ENSG00000143156	NME7	132.32	0.555629	0.119097	4.66536	3.08078e-06	0.012484
ENSG00000156113	KCNMA1	67.0366	0.988936	0.214814	4.60367	4.15103e-06	0.0140173
ENSG00000106144	CASP2	319.962	-0.434962	0.0975101	-4.46068	8.16998e-06	0.0194726
ENSG00000126787	DLGAP5	32.0169	0.985348	0.221894	4.44062	8.96984e-06	0.0194726
ENSG00000186094	AGBL4	20.1768	1.19722	0.270115	4.43227	9.32477e-06	0.0194726
ENSG00000211899	IGHM	1115.08	-0.568225	0.128391	-4.42575	9.61086e-06	0.0194726
ENSG00000131747	TOP2A	80.0534	0.965859	0.220138	4.38752	1.14652e-05	0.0211179
ENSG00000072501	SMC1A	477.943	-0.530039	0.125022	-4.23956	2.23954e-05	0.0244039
ENSG00000104774	MAN2B1	1081.32	-0.372446	0.0864347	-4.30899	1.64002e-05	0.0244039
ENSG00000108175	ZMIZ1	386.303	-0.656252	0.155911	-4.20916	2.56327e-05	0.0244039
ENSG00000147036	LANCL3	46.6415	0.628794	0.148983	4.22058	2.4367e-05	0.0244039
ENSG00000163792	TCF23	32.418	0.911292	0.21689	4.20164	2.64985e-05	0.0244039
ENSG00000176641	RNF152	41.5346	0.862315	0.20451	4.21649	2.48138e-05	0.0244039
ENSG00000182580	EPHB3	23.4844	1.73967	0.404378	4.30208	1.69199e-05	0.0244039
ENSG00000196581	AJAP1	40.9291	1.49825	0.355135	4.21881	2.45592e-05	0.0244039
ENSG00000241484	ARHGAP8	30.9628	1.27997	0.299647	4.2716	1.94078e-05	0.0244039
ENSG00000273079	GRIN2B	156.003	3.19458	0.740849	4.31205	1.6175e-05	0.0244039
ENSG00000282556	#N/A	53.4049	1.2148	0.288197	4.21518	2.49574e-05	0.0244039
ENSG00000171435	KSR2	75.8409	1.62267	0.387678	4.18562	2.84392e-05	0.0248628
ENSG00000188389	PDCD1	18.7745	0.985543	0.236434	4.16837	3.06782e-05	0.0248628
ENSG00000276203	ANKRD20A3	42.1327	1.10378	0.264526	4.17268	3.01043e-05	0.0248628
ENSG00000113645	WWC1	36.3476	1.47326	0.354649	4.15413	3.26525e-05	0.0254451
ENSG00000085276	MECOM	44.4696	1.27156	0.308399	4.1231	3.7381e-05	0.028051
ENSG00000196943	NOP9	328.693	-0.38476	0.093543	-4.11319	3.90226e-05	0.028237
ENSG00000139767	SRRM4	53.8972	1.14697	0.27957	4.10261	4.08514e-05	0.028541
ENSG00000130649	CYP2E1	27.0708	1.4612	0.359264	4.0672	4.75823e-05	0.0313477
ENSG00000184661	CDCA2	16.2916	1.44375	0.355137	4.06534	4.7963e-05	0.0313477
ENSG00000112541	PDE10A	90.5814	1.57759	0.393133	4.01286	5.99867e-05	0.0360077
ENSG00000116147	TNR	38.9055	0.897747	0.223566	4.01557	5.93015e-05	0.0360077
ENSG00000157851	DPYSL5	19.918	1.07642	0.2684	4.01052	6.05839e-05	0.0360077
ENSG00000227036	LINC00511	182.078	0.78825	0.196851	4.0043	6.22018e-05	0.0360077
ENSG00000127022	CANX	1769.72	-0.220984	0.0554933	-3.98217	6.82875e-05	0.0373939
ENSG00000157933	SKI	223.03	-0.79802	0.200224	-3.98563	6.73017e-05	0.0373939
ENSG00000122367	LDB3	29.5533	1.17867	0.297972	3.95563	7.63322e-05	0.0384143
ENSG00000215458	AP001053.11	306.52	-0.461993	0.116484	-3.96617	7.30382e-05	0.0384143
ENSG00000255339	RP11-411B6.6	36.809	-0.811854	0.205466	-3.95128	7.77349e-05	0.0384143
ENSG00000258952	RP11-1042B17.5	47.2061	1.15826	0.293018	3.95286	7.72217e-05	0.0384143
ENSG00000123095	BHLHE41	21.2248	1.1395	0.289313	3.93863	8.19476e-05	0.0395319
ENSG00000180902	D2HGDH	96.1303	-0.574699	0.146186	-3.93129	8.4493e-05	0.0398119
ENSG00000274810	NPHP3-ACAD11	23.7463	-1.32492	0.338055	-3.91924	8.88285e-05	0.0409035
ENSG00000113657	DPYSL3	28.2555	1.61515	0.413497	3.90608	9.38059e-05	0.0413174
ENSG00000150676	CCDC83	8.70307	1.20108	0.30734	3.908	9.30641e-05	0.0413174
ENSG00000158220	ESYT3	27.0673	1.1941	0.309229	3.86152	0.000112682	0.045661
ENSG00000162591	MEGF6	322.701	-0.510258	0.131832	-3.87053	0.000108601	0.045661
ENSG00000232775	BMS1P18	14.5415	1.58212	0.408884	3.86937	0.000109118	0.045661
ENSG00000277128	RP11-146E13.4	177.792	0.486051	0.125799	3.86372	0.000111672	0.045661
ENSG00000119866	BCL11A	389.385	-0.404601	0.105109	-3.84936	0.000118428	0.0461436
ENSG00000129173	E2F8	14.0909	1.66517	0.432132	3.85339	0.000116491	0.0461436
